# Supplementary material for: Composition of soil Frankia assemblages across ecological drivers parallels that of nodule assemblages in Alnus incana ssp. tenuifolia in interior Alaska
Source: Ecol Evol. 2024 Jul 8;14(7):e11458. doi: 10.1002/ece3.11458 (PMC11229434; doi:10.1002/ece3.11458)
Supplement: Supplementary file 1 — Appendix S1. [file ECE3-14-e11458-s001.zip]

Archive with 3 entries (3 files):
- ece311458-sup-0001-AppendixS1.docx
- Figure S3 high resolution.pdf
- Figure S5 high resolution.pdf
